# Supplementary material for: Isolation, Physicochemical Properties, and Structural Characteristics of Arabinoxylan from Hull-Less Barley
Source: Molecules. 2021 May 19;26(10):3026. doi: 10.3390/molecules26103026 (PMC8161004; doi:10.3390/molecules26103026)
Supplement: Supplementary file 1 [file molecules-26-03026-s001.zip]

Archive with 1 entries (1 files):
- molecules-1206979-supplementary.pdf
